# Supplementary material for: Development and Validation of a Novel LC-MS/MS Method for the Simultaneous Determination of Abemaciclib, Palbociclib, Ribociclib, Anastrozole, Letrozole, and Fulvestrant in Plasma Samples: A Prerequisite for Personalized Breast Cancer Treatment
Source: Pharmaceuticals (Basel). 2022 May 16;15(5):614. doi: 10.3390/ph15050614 (PMC9147789; doi:10.3390/ph15050614)
Supplement: Supplementary file 1 [file pharmaceuticals-15-00614-s001.zip]

Archive with 1 entries (1 files):
- pharmaceuticals-1691778-supplementary.pdf
